# Supplementary material for: Efficacy and Safety of Multi-Session Transcranial Direct Current Stimulation on Social Cognition in Schizophrenia: A Study Protocol for an Open-Label, Single-Arm Trial
Source: J Pers Med. 2021 Apr 19;11(4):317. doi: 10.3390/jpm11040317 (PMC8073289; doi:10.3390/jpm11040317)
Supplement: Supplementary file 1 [file jpm-11-00317-s001.zip]

Archive with 1 entries (1 files):
- jpm-1184295-supplementary.pdf
